# Supplementary material for: Evaluating the Influence of the Microsatellite Marker Set on the Genetic Structure Inferred in Pyrus communis L
Source: PLoS One. 2015 Sep 18;10(9):e0138417. doi: 10.1371/journal.pone.0138417 (PMC4575082; doi:10.1371/journal.pone.0138417)
Supplement: S1 Dataset — (XLSX) [file pone.0138417.s001.xlsx]

## Sheet: dator25SSR-FSTcreci
S1 Data set. SSR profiles for the 155 unique genotypes used in this study
	NB105	CH01d03	GD142	NH023	NB103	CH01d08	CH01f07	CH05c06	CH02b10	CH-Vf1	EMPc117	CH01d09	CH01h10	CH03d12	GD147	CH03g07	NH029	CH02d11	NZ05g08	EMPc11	CH02c11	CH04e03	CH02c09	NB106	NB109
PRF-004	143	129	160	119	83	283	184	92	-9	131	90	130	98	110	125	245	97	97	100	138	216	179	241	79	139
PRF-004	157	133	172	130	95	285	196	98	-9	133	119	144	108	112	135	249	99	111	106	146	226	179	247	121	164
PRF-004	179	135	184	119	83	291	203	92	-9	154	90	130	120	159	137	263	97	113	100	152	216	179	249	79	173
PRF-005	143	131	168	119	99	245	177	92	122	129	115	152	102	108	125	233	91	113	100	140	216	179	247	115	155
PRF-005	179	135	168	130	99	283	190	98	128	145	115	156	104	125	125	243	91	119	104	150	238	204	247	115	183
PRF-005	143	131	168	119	99	245	177	92	122	149	115	152	102	108	125	233	91	113	100	140	216	179	247	115	155
PRF-006	157	135	156	119	83	287	182	88	122	139	105	144	102	112	127	243	95	113	100	138	228	179	237	119	173
PRF-006	175	157	170	119	83	291	182	108	130	149	105	160	102	114	154	245	101	113	100	150	236	179	237	121	177
PRF-006	-9	-9	-9	-9	-9	-9	-9	-9	-9	-9	-9	-9	-9	-9	-9	-9	-9	-9	-9	-9	-9	-9	-9	-9	-9
PRF-007	177	131	166	130	83	283	184	88	138	131	115	144	102	110	127	233	97	113	100	144	216	179	247	123	122
PRF-007	179	135	178	130	83	283	195	92	143	149	117	154	104	110	135	267	101	113	104	150	238	179	247	125	201
PRF-007	-9	-9	-9	-9	-9	-9	-9	-9	-9	-9	-9	-9	-9	-9	-9	-9	-9	-9	-9	-9	-9	-9	-9	-9	-9
PRF-008	177	131	166	130	83	283	184	88	138	131	115	144	102	110	127	233	97	113	100	144	216	179	247	123	122
PRF-008	179	135	178	130	83	283	195	92	143	149	117	154	104	110	135	267	101	113	104	150	238	179	247	125	201
PRF-008	-9	-9	-9	-9	-9	-9	-9	-9	-9	-9	-9	-9	-9	-9	-9	-9	-9	-9	-9	-9	-9	-9	-9	-9	-9
PRF-010	143	129	158	134	89	283	179	88	124	131	109	132	94	110	127	233	97	105	100	138	226	176	245	79	139
PRF-010	175	135	166	144	97	299	184	102	134	139	111	140	102	125	133	239	101	113	112	142	238	195	267	111	151
PRF-010	143	144	158	134	89	306	179	108	124	131	115	162	104	110	135	243	97	123	100	154	226	176	245	125	162
PRF-011	157	131	162	119	83	281	177	92	122	149	115	136	102	108	125	227	97	113	108	150	238	179	239	115	177
PRF-011	179	148	168	171	123	287	191	92	132	149	119	160	108	112	125	243	103	119	120	150	238	204	239	115	183
PRF-011	-9	-9	-9	-9	-9	-9	-9	-9	-9	-9	-9	-9	-9	-9	-9	-9	-9	-9	-9	-9	-9	-9	-9	-9	-9
PRF-013	143	135	166	119	83	283	190	88	120	131	97	140	104	110	127	233	99	113	100	140	216	179	241	121	122
PRF-013	177	139	176	130	99	284	195	92	122	147	117	154	104	125	133	243	101	123	106	150	218	179	247	125	145
PRF-013	179	148	180	171	83	283	199	112	138	152	97	156	104	110	143	233	99	113	122	156	242	179	247	121	155
PRF-014	143	135	166	119	83	283	190	88	120	131	97	140	104	110	127	233	99	113	100	140	216	179	241	121	122
PRF-014	177	139	176	130	99	284	195	92	122	147	117	154	104	125	133	243	101	123	120	150	218	179	247	125	145
PRF-014	179	148	180	171	83	283	199	112	138	152	97	156	104	110	143	233	99	113	122	156	242	179	247	121	155
PRF-015	143	135	166	119	83	283	190	88	130	131	97	140	104	110	127	233	99	113	100	140	216	179	241	121	122
PRF-015	177	139	176	130	99	284	195	92	122	147	117	154	104	125	133	243	101	123	106	150	218	179	247	125	145
PRF-015	179	148	180	171	83	283	199	112	138	152	97	156	104	110	143	233	99	113	120	156	242	179	247	121	155
PRF-018	155	148	158	119	83	281	191	88	121	131	88	132	102	110	129	227	93	107	108	140	238	179	245	-9	145
PRF-018	159	150	162	119	97	283	195	104	134	133	113	140	118	110	133	245	103	119	118	146	238	179	283	-9	166
PRF-018	177	148	158	119	99	287	208	88	145	131	119	152	102	110	129	249	93	129	108	156	238	179	245	-9	175
PRF-021	173	133	166	119	89	-9	177	88	124	135	115	132	98	108	125	227	97	113	102	138	216	179	247	115	139
PRF-021	173	157	176	171	119	-9	182	94	128	149	115	156	102	125	127	246	101	113	104	154	238	179	247	115	183
PRF-021	-9	-9	-9	-9	-9	-9	-9	-9	-9	-9	-9	-9	-9	-9	-9	-9	-9	-9	-9	-9	-9	-9	-9	-9	-9
PRF-022	143	129	158	130	99	283	184	88	128	129	97	142	102	108	125	227	93	117	102	140	216	179	243	115	155
PRF-022	179	131	162	171	99	287	190	92	138	139	115	160	118	125	125	233	93	119	104	154	218	197	247	131	183
PRF-022	-9	-9	-9	-9	-9	-9	-9	-9	-9	-9	-9	-9	-9	-9	-9	-9	-9	-9	-9	-9	-9	-9	-9	-9	-9
PRF-023	157	135	154	119	77	245	177	88	122	135	109	132	98	92	125	227	91	113	102	144	217	179	247	103	145
PRF-023	177	148	162	136	85	283	193	92	128	141	119	144	98	125	127	245	95	129	108	150	238	195	247	125	162
PRF-023	179	135	154	119	119	245	195	88	132	149	109	154	98	92	129	227	103	113	102	144	217	179	247	103	166
PRF-024	157	-9	158	-9	95	287	182	88	-9	-9	115	136	-9	-9	125	233	97	107	-9	150	-9	179	-9	113	145
PRF-024	179	-9	168	-9	99	287	189	92	-9	-9	119	156	-9	-9	125	243	99	119	-9	154	-9	179	-9	121	164
PRF-024	-9	-9	-9	-9	-9	-9	-9	-9	-9	-9	-9	-9	-9	-9	-9	-9	-9	-9	-9	-9	-9	-9	-9	-9	-9
PRF-025	143	129	162	130	99	283	190	92	128	129	115	156	102	108	125	233	91	103	104	140	216	197	230	115	155
PRF-025	157	135	168	130	99	291	191	98	138	145	119	160	102	125	125	246	93	119	104	144	216	204	247	115	160
PRF-025	-9	-9	-9	-9	-9	-9	-9	-9	-9	-9	-9	-9	-9	-9	-9	-9	-9	-9	-9	-9	-9	-9	-9	-9	-9
PRF-028	155	148	158	119	83	281	191	88	122	131	88	132	102	110	129	227	93	107	108	140	238	179	245	121	145
PRF-028	159	150	162	119	97	283	195	104	134	133	113	140	118	110	133	245	103	119	118	146	238	179	283	123	166
PRF-028	177	148	158	119	99	287	208	88	145	131	119	152	102	110	129	249	93	129	108	156	238	179	245	125	175
PRF-032	143	131	168	119	99	245	177	92	122	129	115	152	102	108	125	233	91	113	100	140	216	179	247	115	155
PRF-032	179	135	168	130	99	283	190	98	128	145	115	156	104	125	125	243	91	119	104	150	238	204	247	115	183
PRF-032	143	131	168	119	99	245	177	92	122	149	115	152	102	108	125	233	91	113	120	140	216	179	247	115	155
PRF-036	143	129	149	130	93	281	191	88	120	139	115	136	102	112	125	233	89	121	108	146	216	179	247	123	145
PRF-036	157	167	158	175	97	284	193	112	132	149	119	154	114	125	133	249	101	123	112	156	238	204	283	131	162
PRF-036	-9	-9	-9	-9	-9	-9	-9	-9	-9	-9	-9	-9	-9	-9	-9	-9	-9	-9	-9	-9	-9	-9	-9	-9	-9
PRF-037	143	129	166	119	87	284	182	88	136	149	117	142	102	110	125	233	91	97	104	144	218	179	239	115	145
PRF-037	143	133	168	119	93	299	191	112	138	152	117	154	114	125	135	249	101	121	112	152	238	204	247	125	151
PRF-037	143	129	166	119	87	284	182	88	136	149	117	142	102	110	125	233	91	97	104	144	218	179	239	115	162
PRF-038	157	129	158	130	87	245	177	100	132	135	92	122	104	108	127	249	91	97	104	140	236	179	247	109	145
PRF-038	173	167	168	130	99	299	190	108	137	139	140	144	114	110	135	257	95	123	112	144	236	179	247	121	162
PRF-038	-9	-9	-9	-9	-9	-9	-9	-9	-9	-9	-9	-9	-9	-9	-9	-9	-9	-9	-9	-9	-9	-9	-9	-9	-9
PRF-039	143	129	158	134	89	283	179	88	124	131	109	132	94	110	127	233	97	105	100	138	226	176	245	79	139
PRF-039	175	135	166	144	97	299	184	102	134	139	111	140	102	125	133	239	101	113	112	142	238	195	267	111	151
PRF-039	143	144	158	134	89	306	179	108	124	131	115	162	104	110	135	243	97	123	100	154	226	176	245	125	162
PRF-040	143	131	166	119	83	291	177	92	124	131	99	130	98	108	125	221	97	97	102	144	224	179	247	123	145
PRF-040	157	135	176	130	85	299	187	112	137	139	117	132	104	110	137	243	101	117	104	150	238	179	247	125	162
PRF-040	-9	-9	-9	-9	-9	-9	-9	-9	-9	-9	-9	-9	-9	-9	-9	-9	-9	-9	-9	-9	-9	-9	-9	-9	-9
PRF-041	143	129	166	119	119	245	184	88	128	131	115	132	-9	108	125	233	97	119	104	138	216	179	-9	115	160
PRF-041	155	148	168	130	123	287	190	92	134	147	115	156	-9	108	125	257	97	119	120	140	238	204	-9	115	166
PRF-041	-9	-9	-9	-9	-9	-9	-9	-9	-9	-9	-9	-9	-9	-9	-9	-9	-9	-9	-9	-9	-9	-9	-9	-9	-9
PRF-042	157	148	174	115	77	291	199	98	126	133	97	122	112	110	125	245	97	113	100	138	224	179	239	123	151
PRF-042	157	148	174	117	83	291	204	100	134	135	99	122	120	112	129	257	97	123	110	146	238	179	241	123	168
PRF-042	-9	-9	-9	-9	-9	-9	-9	-9	-9	-9	-9	-9	-9	-9	-9	-9	-9	-9	-9	-9	-9	-9	-9	-9	-9
PRF-043	173	150	156	117	89	283	182	92	122	131	109	122	102	120	125	233	101	107	110	144	224	179	241	117	139
PRF-043	179	167	168	132	89	287	189	92	122	131	121	168	108	120	135	243	101	113	118	158	228	179	241	123	153
PRF-043	-9	-9	-9	-9	-9	-9	-9	-9	-9	-9	-9	-9	-9	-9	-9	-9	-9	-9	-9	-9	-9	-9	-9	-9	-9
PRF-044	173	131	162	119	99	281	182	88	128	129	113	156	96	108	125	227	93	113	100	150	216	179	247	115	145
PRF-044	179	133	166	171	119	287	184	94	132	149	115	160	102	125	125	257	97	119	102	154	238	179	247	115	183
PRF-044	-9	-9	-9	-9	-9	-9	-9	-9	-9	-9	-9	-9	-9	-9	-9	-9	-9	-9	-9	-9	-9	-9	-9	-9	-9
PRF-045	143	129	158	119	83	281	190	88	134	139	99	136	104	108	127	227	91	97	100	140	218	179	239	95	145
PRF-045	189	139	166	170	93	287	195	108	137	147	115	142	114	110	133	233	95	113	106	146	238	204	247	121	151
PRF-045	143	148	168	119	83	299	190	88	134	152	117	136	104	125	127	249	101	123	112	150	238	179	247	125	155
PRF-046	157	148	172	115	77	291	199	98	126	133	97	122	-9	110	125	245	97	113	100	138	224	179	239	123	151
PRF-046	157	148	174	115	83	291	204	98	134	135	99	122	-9	112	129	259	97	123	110	146	238	179	241	123	168
PRF-046	-9	-9	-9	-9	-9	-9	-9	-9	-9	-9	-9	-9	-9	-9	-9	-9	-9	-9	-9	-9	-9	-9	-9	-9	-9
PRF-047	175	135	164	119	83	287	182	94	127	129	88	122	108	112	131	243	97	97	108	138	226	179	228	79	151
PRF-047	175	144	166	119	103	291	194	98	134	149	117	156	108	114	154	249	101	97	108	158	238	179	247	123	168
PRF-047	-9	-9	-9	-9	-9	-9	-9	-9	-9	-9	-9	-9	-9	-9	-9	-9	-9	-9	-9	-9	-9	-9	-9	-9	-9
PRF-048	171	148	143	119	103	245	184	92	120	131	111	138	104	125	125	227	85	101	108	146	230	189	247	103	145
PRF-048	179	150	168	148	123	305	200	120	122	149	115	152	104	125	141	261	91	111	108	150	238	204	247	115	153
PRF-048	-9	-9	-9	-9	-9	-9	-9	-9	-9	-9	-9	-9	-9	-9	-9	-9	-9	-9	-9	-9	-9	-9	-9	-9	-9
PRF-049	179	135	154	119	83	281	182	88	134	139	115	132	-9	112	125	229	91	119	102	150	218	179	247	113	145
PRF-049	179	148	168	119	95	281	193	108	134	149	117	154	-9	125	131	243	91	123	110	150	228	179	247	115	151
PRF-049	-9	-9	-9	-9	-9	-9	-9	-9	-9	-9	-9	-9	-9	-9	-9	-9	-9	-9	-9	-9	-9	-9	-9	-9	-9
PRF-050	143	129	158	130	83	281	190	88	134	139	99	136	104	108	127	227	91	97	100	140	218	179	239	95	145
PRF-050	189	139	166	170	93	284	195	108	138	147	115	142	114	110	133	233	95	113	106	146	238	204	247	121	151
PRF-050	143	148	168	130	83	299	190	88	134	152	117	136	104	125	127	249	101	123	112	150	238	179	247	125	155
PRF-053	173	150	156	117	89	283	182	92	122	131	109	122	102	120	125	233	101	107	110	144	224	179	241	117	139
PRF-053	179	167	168	130	89	287	189	92	122	131	121	168	108	120	135	243	101	113	118	158	228	179	241	123	153
PRF-053	-9	-9	-9	-9	-9	-9	-9	-9	-9	-9	-9	-9	-9	-9	-9	-9	-9	-9	-9	-9	-9	-9	-9	-9	-9
PRF-054	143	129	158	-9	83	281	190	92	134	131	115	142	104	108	125	233	91	97	108	138	218	179	230	121	155
PRF-054	157	133	168	-9	83	284	208	112	137	139	117	164	104	112	127	243	95	113	112	146	238	206	247	123	162
PRF-054	-9	-9	-9	-9	-9	-9	-9	-9	-9	-9	-9	-9	-9	-9	-9	-9	-9	-9	-9	-9	-9	-9	-9	-9	-9
PRF-055	159	131	154	119	77	283	193	88	122	133	119	122	-9	112	125	227	91	113	102	150	220	179	228	119	122
PRF-055	173	148	180	119	83	285	208	92	130	139	119	132	-9	114	125	249	101	113	120	156	228	179	241	121	191
PRF-055	-9	-9	-9	-9	-9	-9	-9	-9	-9	-9	-9	-9	-9	-9	-9	-9	-9	-9	-9	-9	-9	-9	-9	-9	-9
PRF-056	179	131	156	115	83	283	182	92	141	131	115	134	102	110	133	246	97	113	104	144	224	179	239	109	139
PRF-056	179	135	174	115	97	291	184	92	143	149	115	144	108	112	135	265	101	113	108	146	238	179	241	123	201
PRF-056	-9	-9	-9	-9	-9	-9	-9	-9	-9	-9	-9	-9	-9	-9	-9	-9	-9	-9	-9	-9	-9	-9	-9	-9	-9
PRF-061	143	133	164	119	99	283	182	88	132	129	115	154	96	110	125	233	97	113	102	140	216	179	-9	115	155
PRF-061	173	139	166	130	119	287	195	112	138	131	115	160	104	125	127	257	101	113	106	150	218	179	-9	115	183
PRF-061	-9	-9	-9	-9	-9	-9	-9	-9	-9	-9	-9	-9	-9	-9	-9	-9	-9	-9	-9	-9	-9	-9	-9	-9	-9
PRF-066	143	135	166	119	83	283	190	88	120	131	97	140	104	110	127	233	99	113	100	140	216	179	241	123	122
PRF-066	177	139	176	130	99	284	195	92	122	147	117	154	104	125	133	243	101	123	106	150	218	179	247	125	145
PRF-066	179	148	180	171	83	283	199	112	138	152	97	156	104	110	143	233	99	113	100	156	242	179	247	123	155
PRF-067	143	135	154	119	83	283	177	88	120	149	115	140	98	110	125	229	91	113	104	140	218	179	247	113	145
PRF-067	157	139	166	130	95	287	195	104	124	152	117	164	102	125	127	233	101	119	106	158	228	179	247	125	155
PRF-067	-9	-9	-9	-9	-9	-9	-9	-9	-9	-9	-9	-9	-9	-9	-9	-9	-9	-9	-9	-9	-9	-9	-9	-9	-9
PRF-068	143	131	168	119	99	245	177	92	122	129	115	152	102	108	125	233	91	113	100	140	216	179	247	115	155
PRF-068	179	135	168	130	99	283	190	98	128	145	115	156	104	125	125	243	91	113	104	150	238	204	247	115	183
PRF-068	143	131	168	119	99	245	177	92	122	149	115	152	102	108	125	233	91	113	100	140	216	179	247	115	155
PRF-069	157	135	156	-9	83	287	182	88	130	131	115	134	108	110	131	243	97	113	100	144	224	179	241	119	162
PRF-069	179	135	158	-9	89	291	189	92	130	131	121	168	112	120	162	257	101	113	100	146	224	179	241	123	166
PRF-069	-9	-9	-9	-9	-9	-9	-9	-9	-9	-9	-9	-9	-9	-9	-9	-9	-9	-9	-9	-9	-9	-9	-9	-9	-9
PRF-070	143	129	160	119	83	283	184	92	128	131	90	130	98	110	125	245	97	97	100	138	216	179	241	79	139
PRF-070	157	133	172	119	95	285	195	98	130	133	119	144	108	112	135	249	99	111	106	146	226	179	247	121	164
PRF-070	179	135	184	119	83	291	203	92	128	154	90	130	120	159	137	263	97	113	100	152	216	179	249	79	173
PRF-072	173	150	154	115	97	283	177	88	130	135	88	122	98	108	125	229	91	113	100	150	224	179	239	125	162
PRF-072	179	150	180	115	97	291	177	92	130	137	140	164	102	120	162	245	97	113	108	158	224	195	249	127	181
PRF-072	-9	-9	-9	-9	-9	-9	-9	-9	-9	-9	-9	-9	-9	-9	-9	-9	-9	-9	-9	-9	-9	-9	-9	-9	-9
PRF-075	157	135	168	119	95	281	182	88	132	133	117	154	102	125	125	243	91	119	102	138	228	179	247	115	145
PRF-075	179	135	176	119	99	287	199	92	134	149	119	156	102	125	125	243	93	123	110	150	238	179	247	121	145
PRF-075	-9	-9	-9	-9	-9	-9	-9	-9	-9	-9	-9	-9	-9	-9	-9	-9	-9	-9	-9	-9	-9	-9	-9	-9	-9
PRF-077	179	131	158	130	83	283	177	98	-9	149	99	122	98	112	125	227	95	97	104	146	218	179	247	121	139
PRF-077	179	139	158	130	99	299	195	112	-9	152	115	122	114	112	133	246	101	113	112	146	238	179	247	123	151
PRF-077	-9	-9	-9	-9	-9	-9	-9	-9	-9	-9	-9	-9	-9	-9	-9	-9	-9	-9	-9	-9	-9	-9	-9	-9	-9
PRF-078	159	131	162	130	83	281	177	92	132	131	99	122	98	110	135	233	91	97	108	138	217	179	245	119	145
PRF-078	159	133	168	130	99	283	177	108	134	149	115	134	98	110	162	239	103	113	118	140	236	199	245	125	147
PRF-078	-9	-9	-9	-9	-9	-9	-9	-9	-9	-9	-9	-9	-9	-9	-9	-9	-9	-9	-9	-9	-9	-9	-9	-9	-9
PRF-079	177	144	168	119	83	281	182	100	145	147	99	134	90	112	125	227	91	123	102	140	224	179	-9	91	139
PRF-079	179	185	174	119	95	291	189	108	148	149	99	144	98	114	125	249	97	123	104	144	224	179	-9	109	145
PRF-079	-9	-9	-9	-9	-9	-9	-9	-9	-9	-9	-9	-9	-9	-9	-9	-9	-9	-9	-9	-9	-9	-9	-9	-9	-9
PRF-080	157	144	164	119	81	281	177	98	130	133	109	122	112	114	125	243	97	113	108	144	228	179	239	123	130
PRF-080	173	144	170	130	83	283	182	108	145	135	117	158	118	120	125	243	101	113	110	158	238	179	247	123	162
PRF-080	-9	-9	-9	-9	-9	-9	-9	-9	-9	-9	-9	-9	-9	-9	-9	-9	-9	-9	-9	-9	-9	-9	-9	-9	-9
PRF-086	173	133	166	119	93	284	182	92	-9	133	88	132	-9	110	125	233	97	111	100	152	238	179	239	121	151
PRF-086	175	139	166	130	95	291	182	108	-9	152	119	132	-9	125	127	245	101	121	112	156	238	204	247	125	155
PRF-086	-9	-9	-9	-9	-9	-9	-9	-9	-9	-9	-9	-9	-9	-9	-9	-9	-9	-9	-9	-9	-9	-9	-9	-9	-9
PRF-087	157	148	172	119	83	245	177	92	130	133	97	134	112	114	125	239	97	113	108	146	217	179	239	123	122
PRF-087	173	157	176	119	83	281	182	112	130	135	117	136	124	120	162	245	99	113	108	150	238	179	247	125	151
PRF-087	-9	-9	-9	-9	-9	-9	-9	-9	-9	-9	-9	-9	-9	-9	-9	-9	-9	-9	-9	-9	-9	-9	-9	-9	-9
PRF-088	157	148	152	130	83	283	177	92	145	135	105	142	108	90	131	227	101	113	100	154	224	179	239	125	139
PRF-088	173	167	162	130	97	291	191	98	148	147	113	168	112	90	135	239	103	123	108	158	228	179	239	125	162
PRF-088	-9	-9	-9	-9	-9	-9	-9	-9	-9	-9	-9	-9	-9	-9	-9	-9	-9	-9	-9	-9	-9	-9	-9	-9	-9
PRF-089	173	133	162	130	83	245	199	92	-9	129	115	132	90	90	125	243	95	111	104	144	217	179	241	-9	122
PRF-089	173	135	168	130	83	291	208	100	-9	135	119	136	104	90	133	249	103	123	108	144	238	179	241	-9	145
PRF-089	-9	-9	-9	-9	-9	-9	-9	-9	-9	-9	-9	-9	-9	-9	-9	-9	-9	-9	-9	-9	-9	-9	-9	-9	-9
PRF-090	157	133	139	130	83	281	197	92	122	135	99	122	104	108	125	233	96	113	112	140	224	179	249	123	145
PRF-090	173	167	166	130	83	287	197	98	124	139	115	160	104	114	131	249	97	113	112	158	238	179	249	125	162
PRF-090	-9	-9	-9	-9	-9	-9	-9	-9	-9	-9	-9	-9	-9	-9	-9	-9	-9	-9	-9	-9	-9	-9	-9	-9	-9
PRF-091	157	144	156	119	89	281	208	92	128	133	115	144	102	92	125	233	101	97	100	140	217	179	239	113	162
PRF-091	157	185	162	130	89	283	208	92	130	139	115	158	104	115	129	233	103	123	112	146	224	179	247	123	166
PRF-091	-9	-9	-9	-9	-9	-9	-9	-9	-9	-9	-9	-9	-9	-9	-9	-9	-9	-9	-9	-9	-9	-9	-9	-9	-9
PRF-092	143	129	154	119	81	284	177	88	124	135	105	154	114	108	125	245	91	97	108	146	218	179	247	121	151
PRF-092	157	157	158	119	83	287	195	108	138	152	117	164	114	114	131	249	95	123	112	150	224	179	247	123	162
PRF-092	-9	-9	-9	-9	-9	-9	-9	-9	-9	-9	-9	-9	-9	-9	-9	-9	-9	-9	-9	-9	-9	-9	-9	-9	-9
PRF-093	175	131	162	117	99	283	182	92	130	131	105	134	102	112	125	233	97	107	104	144	228	179	239	115	166
PRF-093	177	157	166	136	101	291	208	92	157	135	115	144	104	120	154	257	97	113	108	158	238	179	283	121	166
PRF-093	-9	-9	-9	-9	-9	-9	-9	-9	-9	-9	-9	-9	-9	-9	-9	-9	-9	-9	-9	-9	-9	-9	-9	-9	-9
PRF-094	143	129	150	-9	93	281	182	92	-9	135	99	142	104	108	125	233	90	113	102	140	218	179	239	103	151
PRF-094	157	133	166	-9	101	299	190	112	-9	139	117	144	104	110	125	243	101	123	112	140	228	199	247	125	162
PRF-094	-9	-9	-9	-9	-9	-9	-9	-9	-9	-9	-9	-9	-9	-9	-9	-9	-9	-9	-9	-9	-9	-9	-9	-9	-9
PRF-095	143	129	139	119	83	245	189	92	151	129	97	134	110	114	-9	249	91	113	100	138	217	179	239	109	162
PRF-095	157	144	168	130	99	291	189	112	153	133	115	162	118	118	-9	249	104	123	108	154	248	199	239	119	162
PRF-095	-9	-9	-9	-9	-9	-9	-9	-9	-9	-9	-9	-9	-9	-9	-9	-9	-9	-9	-9	-9	-9	-9	-9	-9	-9
PRF-096	143	148	158	119	83	284	177	108	128	129	109	142	104	90	125	243	91	119	100	144	217	179	241	109	145
PRF-096	157	150	168	119	99	291	204	108	130	149	115	144	114	120	162	249	101	123	100	158	238	179	247	121	151
PRF-096	-9	-9	-9	-9	-9	-9	-9	-9	-9	-9	-9	-9	-9	-9	-9	-9	-9	-9	-9	-9	-9	-9	-9	-9	-9
PRF-097	143	131	158	115	83	281	177	88	122	133	99	122	102	110	125	249	95	113	102	138	217	179	247	109	145
PRF-097	177	135	158	119	99	285	192	92	122	135	115	154	114	110	135	249	101	119	104	160	218	179	247	123	162
PRF-097	-9	-9	-9	-9	-9	-9	-9	-9	-9	-9	-9	-9	-9	-9	-9	-9	-9	-9	-9	-9	-9	-9	-9	-9	-9
PRF-098	161	167	168	115	97	283	-9	92	124	135	92	122	98	112	125	249	91	107	104	140	238	179	283	109	145
PRF-098	175	167	176	117	99	283	-9	108	148	137	140	136	98	112	125	257	97	123	118	144	238	179	283	119	151
PRF-098	-9	-9	-9	-9	-9	-9	-9	-9	-9	-9	-9	-9	-9	-9	-9	-9	-9	-9	-9	-9	-9	-9	-9	-9	-9
PRF-099	157	139	168	119	87	245	177	92	124	135	115	122	98	110	125	225	91	105	100	152	217	179	239	115	145
PRF-099	179	144	168	130	99	283	208	92	134	147	115	136	124	110	133	267	91	123	108	154	220	179	247	125	145
PRF-099	-9	-9	-9	-9	-9	-9	-9	-9	-9	-9	-9	-9	-9	-9	-9	-9	-9	-9	-9	-9	-9	-9	-9	-9	-9
PRF-100	157	135	152	119	83	283	177	88	-9	135	115	122	102	110	133	225	101	105	102	140	220	179	228	115	130
PRF-100	177	144	152	132	97	291	189	92	-9	135	115	136	112	110	135	257	101	113	108	144	224	179	228	125	166
PRF-100	-9	-9	-9	-9	-9	-9	-9	-9	-9	-9	-9	-9	-9	-9	-9	-9	-9	-9	-9	-9	-9	-9	-9	-9	-9
PRF-101	157	129	151	119	95	283	184	94	131	129	115	142	104	92	125	257	90	97	100	140	216	179	247	103	162
PRF-101	179	133	166	119	99	287	190	112	137	133	117	160	104	108	133	267	97	119	102	150	218	179	247	115	183
PRF-101	-9	-9	-9	-9	-9	-9	-9	-9	-9	-9	-9	-9	-9	-9	-9	-9	-9	-9	-9	-9	-9	-9	-9	-9	-9
PRF-104	157	135	162	130	95	281	190	88	134	129	117	154	102	108	125	233	91	119	102	144	216	179	247	115	151
PRF-104	179	148	168	130	99	283	193	98	138	149	119	160	102	125	131	243	93	119	104	150	218	197	247	115	155
PRF-104	-9	-9	-9	-9	-9	-9	-9	-9	-9	-9	-9	-9	-9	-9	-9	-9	-9	-9	-9	-9	-9	-9	-9	-9	-9
PRF-108	157	144	156	119	89	281	-9	92	-9	133	115	144	102	92	125	233	101	97	100	140	217	179	239	113	162
PRF-108	157	152	162	130	89	283	-9	92	-9	139	115	158	104	115	129	235	103	123	112	146	224	179	247	123	166
PRF-108	-9	-9	-9	-9	-9	-9	-9	-9	-9	-9	-9	-9	-9	-9	-9	-9	-9	-9	-9	-9	-9	-9	-9	-9	-9
PRF-111	143	129	158	-9	83	281	190	88	-9	139	99	136	104	108	127	227	91	97	100	140	218	179	239	95	145
PRF-111	189	139	166	-9	93	284	195	108	-9	147	115	142	114	110	133	233	95	113	106	146	238	202	247	121	151
PRF-111	143	148	168	-9	83	299	190	88	-9	152	117	136	104	125	127	249	101	123	112	150	238	204	247	125	155
PRF-112	143	139	158	115	81	281	182	92	130	135	115	134	-9	108	125	249	95	113	102	146	217	179	239	115	151
PRF-112	157	150	170	119	83	284	190	112	138	152	117	154	-9	112	125	249	95	123	106	150	218	179	247	121	193
PRF-112	-9	-9	-9	-9	-9	-9	-9	-9	-9	-9	-9	-9	-9	-9	-9	-9	-9	-9	-9	-9	-9	-9	-9	-9	-9
PRF-113	143	139	166	130	83	283	182	92	-9	135	113	134	104	108	125	231	95	97	100	140	218	179	239	125	162
PRF-113	177	167	166	130	97	299	182	108	-9	135	140	158	118	112	154	233	97	113	102	140	224	179	283	125	166
PRF-113	-9	-9	-9	-9	-9	-9	-9	-9	-9	-9	-9	-9	-9	-9	-9	-9	-9	-9	-9	-9	-9	-9	-9	-9	-9
PRF-114	155	131	154	130	77	281	182	90	124	131	115	136	90	110	125	231	91	119	100	140	224	179	245	-9	145
PRF-114	177	150	166	130	85	283	197	100	134	149	119	164	102	110	133	233	97	121	102	140	236	199	283	-9	162
PRF-114	155	131	154	130	77	281	182	108	124	131	115	136	90	110	125	245	91	119	100	140	224	179	245	-9	145
PRF-115	157	148	166	119	95	245	184	88	128	149	88	152	102	108	125	243	91	111	108	150	-9	179	-9	115	151
PRF-115	179	148	168	119	99	281	193	88	134	149	117	154	102	112	131	243	97	123	110	150	-9	179	-9	115	183
PRF-115	-9	-9	-9	-9	-9	-9	-9	-9	-9	-9	-9	-9	-9	-9	-9	-9	-9	-9	-9	-9	-9	-9	-9	-9	-9
PRF-117	143	129	158	130	99	283	184	88	128	129	97	142	102	108	125	227	93	117	102	140	216	179	243	115	155
PRF-117	179	131	162	171	99	287	190	92	138	139	115	160	118	125	125	233	93	119	104	154	218	197	247	115	183
PRF-117	-9	-9	-9	-9	-9	-9	-9	-9	-9	-9	-9	-9	-9	-9	-9	-9	-9	-9	-9	-9	-9	-9	-9	-9	-9
PRF-118	173	133	168	119	77	281	199	92	-9	131	97	122	108	112	125	243	91	119	102	150	217	179	239	119	122
PRF-118	179	157	176	119	81	291	208	92	-9	158	97	134	108	114	162	245	99	123	108	156	220	179	239	119	162
PRF-118	-9	-9	-9	-9	-9	-9	-9	-9	-9	-9	-9	-9	-9	-9	-9	-9	-9	-9	-9	-9	-9	-9	-9	-9	-9
PRF-119	159	131	168	119	77	283	182	92	122	131	109	136	98	125	125	227	91	113	100	150	238	179	245	79	145
PRF-119	175	133	168	119	134	287	191	92	130	131	115	172	98	125	145	243	97	119	102	152	238	204	245	79	183
PRF-119	-9	-9	-9	-9	-9	-9	-9	-9	-9	-9	-9	-9	-9	-9	-9	-9	-9	-9	-9	-9	-9	-9	-9	-9	-9
PRF-120	179	129	154	119	83	281	182	88	134	139	115	154	102	108	125	229	91	119	102	150	216	179	247	115	181
PRF-120	179	148	158	130	99	287	184	88	137	139	115	160	102	112	131	233	93	119	104	154	228	197	247	115	183
PRF-120	-9	-9	-9	-9	-9	-9	-9	-9	-9	-9	-9	-9	-9	-9	-9	-9	-9	-9	-9	-9	-9	-9	-9	-9	-9
PRF-121	173	133	168	119	77	281	199	92	126	131	97	122	108	112	125	243	91	119	102	150	217	179	239	119	122
PRF-121	179	157	176	119	81	291	208	92	130	158	97	134	108	114	162	245	99	123	108	156	220	179	239	119	162
PRF-121	-9	-9	-9	-9	-9	-9	-9	-9	-9	-9	-9	-9	-9	-9	-9	-9	-9	-9	-9	-9	-9	-9	-9	-9	-9
PRF-122	173	131	139	119	93	281	184	94	132	149	99	134	102	114	125	243	93	115	100	148	238	179	247	115	139
PRF-122	179	167	166	119	119	287	184	98	138	149	113	160	118	125	127	257	97	119	108	150	244	179	283	115	145
PRF-122	-9	-9	-9	-9	-9	-9	-9	-9	-9	-9	-9	-9	-9	-9	-9	-9	-9	-9	-9	-9	-9	-9	-9	-9	-9
PRF-123	173	131	162	153	85	281	182	94	-9	129	115	156	102	112	125	227	93	119	100	144	238	179	245	115	166
PRF-123	179	150	180	171	99	283	184	98	-9	137	115	176	118	125	135	249	101	123	104	154	238	179	247	115	181
PRF-123	-9	-9	-9	-9	-9	-9	-9	-9	-9	-9	-9	-9	-9	-9	-9	-9	-9	-9	-9	-9	-9	-9	-9	-9	-9
PRF-124	157	135	139	128	83	287	177	92	128	133	111	134	102	110	125	243	93	113	102	150	216	179	241	121	151
PRF-124	173	157	166	171	119	291	182	94	143	149	115	156	104	112	125	257	97	119	108	158	228	179	247	125	183
PRF-124	-9	-9	-9	-9	-9	-9	-9	-9	-9	-9	-9	-9	-9	-9	-9	-9	-9	-9	-9	-9	-9	-9	-9	-9	-9
PRF-126	171	146	168	119	81	283	191	88	-9	131	119	-9	102	108	125	235	91	117	100	144	228	179	237	91	168
PRF-126	177	148	178	155	85	291	208	110	-9	133	130	-9	102	108	129	243	93	119	108	150	234	179	247	95	179
PRF-126	-9	-9	-9	-9	-9	-9	-9	-9	-9	-9	-9	-9	-9	-9	-9	-9	-9	-9	-9	-9	-9	-9	-9	-9	-9
PRF-129	157	157	174	119	81	291	177	88	130	131	115	122	108	114	125	221	95	97	104	144	220	179	235	109	139
PRF-129	157	167	176	119	83	291	177	92	148	158	140	134	112	114	125	245	97	113	108	158	232	179	247	115	162
PRF-129	-9	-9	-9	-9	-9	-9	-9	-9	-9	-9	-9	-9	-9	-9	-9	-9	-9	-9	-9	-9	-9	-9	-9	-9	-9
PRF-130	155	135	151	119	77	245	184	88	126	131	88	132	98	110	135	245	90	119	100	138	224	179	230	123	151
PRF-130	173	144	162	119	89	283	204	92	157	135	113	136	108	112	154	245	103	123	110	144	224	179	237	125	162
PRF-130	155	135	166	119	77	245	184	108	126	131	88	142	98	110	135	245	90	119	120	138	224	179	249	123	151
PRF-131	143	129	160	119	83	283	184	92	128	131	90	130	98	110	125	245	97	97	100	138	216	179	241	79	139
PRF-131	157	133	172	119	95	285	195	98	130	133	119	144	108	112	135	249	99	111	106	146	226	179	247	121	164
PRF-131	179	135	184	119	83	291	203	92	128	154	90	130	120	159	125	263	97	113	100	152	216	179	249	79	173
PRF-132	159	131	139	115	77	283	177	88	128	135	90	132	98	125	125	245	91	119	102	150	216	179	247	121	145
PRF-132	171	135	154	115	95	287	182	92	130	149	119	134	98	125	139	245	93	123	104	152	217	204	247	125	147
PRF-132	159	157	168	115	99	291	177	98	134	135	90	136	98	125	125	245	97	119	118	150	238	179	247	121	145
PRF-134	159	135	168	119	77	281	177	92	124	133	117	122	98	112	125	227	91	119	102	138	217	179	239	115	145
PRF-134	173	148	180	119	97	283	199	98	134	147	119	140	102	112	125	243	101	123	110	156	228	179	239	115	151
PRF-134	-9	-9	-9	-9	-9	-9	-9	-9	-9	-9	-9	-9	-9	-9	-9	-9	-9	-9	-9	-9	-9	-9	-9	-9	-9
PRF-135	143	131	162	119	83	283	182	88	-9	131	109	122	98	112	125	243	99	119	100	144	238	179	247	115	145
PRF-135	179	135	176	119	119	287	208	98	-9	131	119	154	110	125	125	245	103	119	102	154	238	204	247	115	183
PRF-135	-9	-9	-9	-9	-9	-9	-9	-9	-9	-9	-9	-9	-9	-9	-9	-9	-9	-9	-9	-9	-9	-9	-9	-9	-9
PRF-136	155	148	162	119	97	245	177	88	-9	131	88	144	104	125	125	243	91	111	108	138	220	179	247	95	145
PRF-136	179	148	168	119	99	281	191	92	-9	147	113	152	104	125	129	245	103	119	118	150	226	179	247	95	166
PRF-136	-9	-9	-9	-9	-9	-9	-9	-9	-9	-9	-9	-9	-9	-9	-9	-9	-9	-9	-9	-9	-9	-9	-9	-9	-9
PRF-137	155	144	164	119	-9	245	177	88	126	133	105	134	104	112	125	243	-9	97	104	138	220	179	245	95	-9
PRF-137	175	148	170	119	-9	281	182	92	128	147	113	152	108	114	129	245	-9	113	108	144	226	179	247	123	-9
PRF-137	179	167	164	119	-9	291	177	98	130	158	117	158	124	125	162	243	-9	119	104	158	238	179	245	125	-9
PRF-138	177	133	162	119	85	291	184	92	128	133	109	144	98	108	154	249	103	119	108	150	226	179	-9	79	151
PRF-138	179	167	162	130	99	291	191	92	130	133	115	168	118	120	162	249	103	119	108	150	238	179	-9	123	164
PRF-138	-9	-9	-9	-9	-9	-9	-9	-9	-9	-9	-9	-9	-9	-9	-9	-9	-9	-9	-9	-9	-9	-9	-9	-9	-9
PRF-139	155	131	152	119	83	281	184	88	124	139	105	122	102	92	125	243	97	97	100	138	220	179	247	109	177
PRF-139	157	135	176	119	95	283	191	88	143	139	119	134	118	110	125	245	99	107	118	138	228	204	247	121	177
PRF-139	-9	-9	-9	-9	-9	-9	-9	-9	-9	-9	-9	-9	-9	-9	-9	-9	-9	-9	-9	-9	-9	-9	-9	-9	-9
PRF-141	143	139	158	130	83	245	177	92	134	135	115	136	98	108	125	225	91	97	106	146	218	179	239	121	145
PRF-141	157	144	168	170	99	299	195	108	138	152	117	142	114	108	133	233	95	123	108	154	220	179	247	125	155
PRF-141	-9	-9	-9	-9	-9	-9	-9	-9	-9	-9	-9	-9	-9	-9	-9	-9	-9	-9	-9	-9	-9	-9	-9	-9	-9
Magallona	157	135	154	119	77	281	184	92	124	129	92	132	98	112	133	243	97	113	110	140	220	179	239	109	162
Magallona	159	150	184	119	83	283	208	98	130	135	115	164	98	125	135	245	104	117	112	150	224	179	249	123	162
Magallona	-9	-9	-9	-9	-9	-9	-9	-9	-9	-9	-9	-9	-9	-9	-9	-9	-9	-9	-9	-9	-9	-9	-9	-9	-9
Castell	155	135	162	119	77	245	184	88	126	131	88	132	96	110	135	245	90	119	100	138	224	179	230	123	151
Castell	173	144	166	119	89	283	194	108	157	135	113	136	108	112	154	245	103	123	110	144	224	179	249	125	162
Castell	155	135	162	119	77	245	204	88	126	131	88	132	96	110	135	245	90	119	100	138	224	179	230	123	151
Conference	143	133	162	119	77	281	182	88	124	133	117	160	104	108	125	227	91	113	100	140	216	179	247	115	145
Conference	171	135	168	119	119	287	193	98	128	149	119	160	110	125	125	257	93	119	102	150	238	204	247	115	175
Conference	-9	-9	-9	-9	-9	-9	-9	-9	-9	-9	-9	-9	-9	-9	-9	-9	-9	-9	-9	-9	-9	-9	-9	-9	-9
Blanquilla	143	129	151	119	93	283	190	88	126	133	92	142	104	92	133	233	90	97	100	140	218	179	245	103	151
Blanquilla	157	144	166	130	95	299	191	112	138	152	117	144	114	110	135	267	101	113	112	144	238	179	247	125	162
Blanquilla	-9	-9	-9	-9	-9	-9	-9	-9	-9	-9	-9	-9	-9	-9	-9	-9	-9	-9	-9	-9	-9	-9	-9	-9	-9
Limonera	143	129	168	119	99	245	177	92	122	129	115	152	102	108	125	233	91	111	104	140	216	197	247	115	160
Limonera	179	148	168	130	123	291	190	98	128	147	115	156	102	108	125	243	97	119	108	150	220	204	247	115	183
Limonera	-9	-9	-9	-9	-9	-9	-9	-9	-9	-9	-9	-9	-9	-9	-9	-9	-9	-9	-9	-9	-9	-9	-9	-9	-9
Williams	157	131	166	119	99	245	177	88	122	147	88	152	102	108	125	227	91	111	100	150	220	179	247	95	145
Williams	179	148	168	171	123	281	184	92	128	149	115	160	104	125	125	243	97	113	108	150	238	204	247	115	183
Williams	-9	-9	-9	-9	-9	-9	-9	-9	-9	-9	-9	-9	-9	-9	-9	-9	-9	-9	-9	-9	-9	-9	-9	-9	-9
GrandChampion	143	135	166	119	99	281	177	88	121	149	115	154	102	112	125	227	91	111	100	150	217	179	247	95	151
GrandChampion	157	148	168	171	119	287	182	108	128	151	115	160	102	125	129	243	97	119	108	150	220	179	247	115	183
GrandChampion	-9	-9	-9	-9	-9	-9	-9	-9	-9	-9	-9	-9	-9	-9	-9	-9	-9	-9	-9	-9	-9	-9	-9	-9	-9
AbateFetel	157	129	158	115	99	291	182	88	128	129	115	154	102	108	125	243	91	103	104	144	216	179	247	115	151
AbateFetel	159	146	168	115	119	299	190	92	128	129	117	156	102	112	125	243	95	119	108	150	218	197	247	121	160
AbateFetel	-9	-9	-9	-9	-9	-9	-9	-9	-9	-9	-9	-9	-9	-9	-9	-9	-9	-9	-9	-9	-9	-9	-9	-9	-9
BuenaLuisa	143	129	158	119	77	283	184	88	128	147	115	142	102	125	125	227	93	119	100	140	218	179	245	115	145
BuenaLuisa	173	133	166	119	119	287	208	104	132	149	119	156	102	125	129	239	93	129	112	150	238	179	245	115	151
BuenaLuisa	-9	-9	-9	-9	-9	-9	-9	-9	-9	-9	-9	-9	-9	-9	-9	-9	-9	-9	-9	-9	-9	-9	-9	-9	-9
Supercomice	179	129	154	119	83	281	182	88	122	139	115	152	102	112	125	227	91	113	100	150	228	179	247	115	145
Supercomice	179	131	166	171	123	281	184	92	137	149	115	160	104	125	125	229	97	119	104	150	238	204	247	115	183
Supercomice	-9	-9	-9	-9	-9	-9	-9	-9	-9	-9	-9	-9	-9	-9	-9	-9	-9	-9	-9	-9	-9	-9	-9	-9	-9
Roma	143	129	158	130	83	281	190	88	134	139	99	136	104	108	127	227	91	97	100	140	218	179	239	95	145
Roma	189	139	166	170	93	284	195	108	137	147	115	142	114	110	133	233	95	113	106	146	238	204	247	121	151
Roma	143	148	168	130	83	299	190	88	134	152	117	136	104	125	127	249	101	123	112	150	238	179	247	125	155
Comice	179	129	154	119	83	281	182	88	134	139	115	154	102	108	125	229	91	119	102	150	216	179	247	115	145
Comice	179	148	158	130	99	287	184	88	138	139	115	160	102	112	131	233	93	119	104	154	228	197	247	115	187
Comice	-9	-9	-9	-9	-9	-9	-9	-9	-9	-9	-9	-9	-9	-9	-9	-9	-9	-9	-9	-9	-9	-9	-9	-9	-9
AP-03	177	135	168	119	83	281	182	88	122	135	115	158	-9	125	125	237	91	97	104	138	216	179	241	117	139
AP-03	177	157	176	119	99	287	204	88	130	141	119	164	-9	125	127	257	99	119	104	154	246	179	245	121	177
AP-03	-9	-9	-9	-9	-9	-9	-9	-9	-9	-9	-9	-9	-9	-9	-9	-9	-9	-9	-9	-9	-9	-9	-9	-9	-9
AP-06	157	131	166	119	83	245	182	88	128	149	99	154	102	108	125	227	97	113	102	150	238	179	247	115	145
AP-06	159	131	166	171	123	284	184	94	132	149	115	160	104	125	125	243	97	119	108	150	238	204	247	115	183
AP-06	-9	-9	-9	-9	-9	-9	-9	-9	-9	-9	-9	-9	-9	-9	-9	-9	-9	-9	-9	-9	-9	-9	-9	-9	-9
AP-07	157	135	154	119	111	245	177	88	122	135	109	132	98	92	125	227	91	113	102	144	217	179	247	103	145
AP-07	177	148	162	136	113	283	193	92	128	141	119	144	98	125	127	245	95	129	108	150	238	195	247	125	162
AP-07	179	135	154	119	119	245	195	88	132	149	109	154	98	92	129	227	103	113	102	144	217	179	247	103	166
AP-12	155	148	158	119	83	281	191	88	122	131	88	132	102	110	129	227	93	107	108	140	238	179	245	121	145
AP-12	159	150	162	119	97	283	195	104	134	133	113	140	118	110	133	245	103	119	118	146	238	179	283	123	166
AP-12	177	148	158	119	99	287	208	88	145	131	119	152	102	110	129	249	93	129	108	156	238	179	245	125	177
AP-18	157	135	162	130	97	283	177	92	128	133	97	140	118	110	125	227	91	103	104	138	216	179	230	115	160
AP-18	179	148	162	130	99	291	184	98	128	149	115	160	118	125	129	245	103	119	108	144	216	204	247	115	175
AP-18	-9	-9	-9	-9	-9	-9	-9	-9	-9	-9	-9	-9	-9	-9	-9	-9	-9	-9	-9	-9	-9	-9	-9	-9	-9
AP-21	143	131	158	119	89	245	184	88	128	139	97	156	118	125	125	233	91	113	102	154	216	179	247	115	145
AP-21	179	135	168	130	99	287	187	92	128	149	117	160	118	125	125	243	93	119	102	154	220	179	247	131	183
AP-21	-9	-9	-9	-9	-9	-9	-9	-9	-9	-9	-9	-9	-9	-9	-9	-9	-9	-9	-9	-9	-9	-9	-9	-9	-9
AP-27	-9	131	158	-9	-9	283	182	88	124	135	88	132	-9	114	127	227	-9	123	100	144	216	179	241	-9	-9
AP-27	-9	135	166	-9	-9	283	190	92	128	141	109	164	-9	125	139	243	-9	123	102	144	217	195	241	-9	-9
AP-27	-9	148	168	-9	-9	283	182	88	124	149	88	132	-9	114	127	257	-9	123	104	144	216	179	241	-9	-9
AP-28	139	131	139	119	99	281	172	88	122	131	90	132	102	108	125	239	93	107	104	150	216	179	241	115	145
AP-28	177	133	139	130	99	285	184	108	134	149	115	156	102	125	125	257	93	111	112	154	238	195	243	115	162
AP-28	-9	-9	-9	-9	-9	-9	-9	-9	-9	-9	-9	-9	-9	-9	-9	-9	-9	-9	-9	-9	-9	-9	-9	-9	-9
AP-29	155	148	148	173	77	281	182	92	122	129	97	144	112	120	125	227	89	119	100	144	238	179	241	103	145
AP-29	161	173	160	173	89	283	197	96	128	133	115	156	112	125	125	237	97	131	102	150	238	197	241	115	183
AP-29	179	148	184	173	99	291	199	110	132	147	97	158	112	161	125	243	99	139	100	158	238	179	241	129	145
AP-31	177	135	162	119	83	283	177	88	120	133	88	132	102	92	127	245	97	129	108	146	217	179	239	121	164
AP-31	177	150	162	119	97	283	191	88	134	137	113	152	108	110	129	245	103	129	108	154	238	204	249	125	166
AP-31	177	135	162	119	83	283	177	88	120	133	88	132	102	92	127	245	97	129	108	146	217	179	239	121	175
AP-32	157	131	162	119	83	285	184	88	128	129	111	140	102	108	125	243	93	113	100	150	216	179	-9	115	145
AP-32	179	148	168	119	119	287	189	92	134	131	115	156	102	110	125	257	103	119	104	154	238	206	-9	125	183
AP-32	-9	-9	-9	-9	-9	-9	-9	-9	-9	-9	-9	-9	-9	-9	-9	-9	-9	-9	-9	-9	-9	-9	-9	-9	-9
AP-33	155	148	148	173	77	281	182	92	122	129	97	144	112	120	125	227	89	119	100	144	238	179	241	103	145
AP-33	161	173	160	173	89	283	197	96	128	133	115	156	112	125	125	237	97	131	102	150	238	197	241	115	183
AP-33	179	148	184	173	99	291	199	110	131	147	97	158	112	161	125	243	99	139	100	158	238	179	241	129	145
AP-35	143	129	139	115	81	281	184	88	124	141	88	132	98	108	125	239	93	97	100	150	228	179	247	121	145
AP-35	177	133	162	115	99	287	189	92	128	149	119	160	104	112	125	243	93	119	112	154	238	179	247	121	151
AP-35	-9	-9	-9	-9	-9	-9	-9	-9	-9	-9	-9	-9	-9	-9	-9	-9	-9	-9	-9	-9	-9	-9	-9	-9	-9
AP-37	157	131	158	130	99	281	182	88	122	147	115	142	102	108	125	227	91	111	100	140	228	179	247	95	151
AP-37	157	148	168	171	123	281	184	88	134	149	115	160	118	108	125	233	93	119	102	150	238	204	247	131	183
AP-37	-9	-9	-9	-9	-9	-9	-9	-9	-9	-9	-9	-9	-9	-9	-9	-9	-9	-9	-9	-9	-9	-9	-9	-9	-9
AP-39	157	133	176	119	83	287	184	88	122	141	115	132	102	112	127	243	99	113	102	144	216	179	247	115	122
AP-39	177	148	176	119	85	287	189	98	134	141	119	162	102	125	127	243	99	119	102	150	238	179	247	115	122
AP-39	-9	-9	-9	-9	-9	-9	-9	-9	-9	-9	-9	-9	-9	-9	-9	-9	-9	-9	-9	-9	-9	-9	-9	-9	-9
AP-40	143	133	168	119	83	281	184	92	134	141	101	132	98	125	125	229	91	107	100	148	224	179	241	95	122
AP-40	183	148	176	119	99	283	219	92	155	147	115	164	102	125	127	243	99	119	102	150	238	204	247	129	145
AP-40	-9	-9	-9	-9	-9	-9	-9	-9	-9	-9	-9	-9	-9	-9	-9	-9	-9	-9	-9	-9	-9	-9	-9	-9	-9
AP-43	173	135	168	119	85	281	189	88	122	141	115	132	98	110	125	243	91	113	104	150	216	179	245	121	145
AP-43	177	135	176	130	97	287	191	92	130	147	119	154	104	125	125	257	99	119	106	152	238	204	247	125	145
AP-43	-9	-9	-9	-9	-9	-9	-9	-9	-9	-9	-9	-9	-9	-9	-9	-9	-9	-9	-9	-9	-9	-9	-9	-9	-9
AP-44	159	148	139	150	111	281	200	92	-9	129	119	134	102	110	129	203	95	97	100	138	230	179	241	91	147
AP-44	159	150	156	175	111	291	212	100	-9	131	121	134	102	112	129	203	96	145	100	142	230	179	247	105	164
AP-44	159	148	139	150	111	281	200	92	-9	145	119	134	102	110	129	203	95	97	100	138	230	179	241	91	147
LL-P-1	157	169	152	115	83	281	177	88	124	137	113	122	102	110	125	243	95	113	108	144	228	179	245	79	153
LL-P-1	179	169	170	119	99	291	197	108	130	149	115	142	102	110	133	249	101	117	108	150	238	199	247	123	153
LL-P-1	-9	-9	-9	-9	-9	-9	-9	-9	-9	-9	-9	-9	-9	-9	-9	-9	-9	-9	-9	-9	-9	-9	-9	-9	-9
LL-P-2	157	167	152	115	83	281	177	88	124	137	113	122	102	110	125	243	95	113	108	144	228	179	245	79	153
LL-P-2	179	169	170	119	99	291	197	108	130	149	115	142	102	110	133	249	101	117	108	150	238	199	247	123	153
LL-P-2	-9	-9	-9	-9	-9	-9	-9	-9	-9	-9	-9	-9	-9	-9	-9	-9	-9	-9	-9	-9	-9	-9	-9	-9	-9
P2	155	133	158	119	83	283	193	88	132	129	119	130	98	110	125	243	95	97	104	140	217	179	247	121	145
P2	161	148	162	130	99	284	195	92	132	133	123	132	102	125	129	245	97	123	108	146	218	179	247	121	151
P2	179	153	180	119	83	283	208	88	132	139	119	154	98	110	125	257	103	129	104	154	238	179	247	121	177
P4	159	135	139	119	83	281	177	92	128	131	113	140	102	108	125	237	91	113	100	144	217	179	-9	109	145
P4	161	153	168	168	93	283	183	112	130	147	117	154	104	120	127	246	95	119	102	150	220	199	-9	125	151
P4	173	135	139	119	83	281	189	92	132	149	113	162	102	108	135	259	99	123	110	144	217	179	-9	109	145
Cascade	157	129	154	119	99	245	182	88	122	139	115	152	102	108	125	233	91	113	104	150	228	197	247	115	145
Cascade	179	148	166	130	123	281	184	92	137	147	115	160	102	108	125	243	97	119	108	154	238	204	247	115	183
Cascade	-9	-9	-9	-9	-9	-9	-9	-9	-9	-9	-9	-9	-9	-9	-9	-9	-9	-9	-9	-9	-9	-9	-9	-9	-9
GenLeclerc	157	131	168	119	77	281	182	88	122	149	115	142	-9	108	125	229	91	111	102	140	228	179	239	95	145
GenLeclerc	177	148	174	130	123	281	184	88	128	152	117	154	-9	125	125	233	99	119	102	144	238	204	247	95	183
GenLeclerc	-9	-9	-9	-9	-9	-9	-9	-9	-9	-9	-9	-9	-9	-9	-9	-9	-9	-9	-9	-9	-9	-9	-9	-9	-9
MantHardy	157	133	176	115	95	281	182	88	130	141	115	132	98	112	125	243	97	107	104	150	228	179	247	113	145
MantHardy	179	135	184	117	99	287	189	92	134	141	119	164	98	125	125	257	99	119	110	154	228	179	247	121	164
MantHardy	-9	-9	-9	-9	-9	-9	-9	-9	-9	-9	-9	-9	-9	-9	-9	-9	-9	-9	-9	-9	-9	-9	-9	-9	-9
PassaCrasana	157	131	166	119	83	281	182	88	132	129	99	156	104	125	125	227	91	119	100	150	216	179	247	115	145
PassaCrasana	159	148	168	171	95	287	182	108	134	149	115	160	104	125	129	243	97	119	102	150	228	179	247	125	151
PassaCrasana	-9	-9	-9	-9	-9	-9	-9	-9	-9	-9	-9	-9	-9	-9	-9	-9	-9	-9	-9	-9	-9	-9	-9	-9	-9
BeurreAlexLucas	143	131	158	119	83	281	182	88	128	129	99	154	102	108	125	227	93	113	100	140	216	179	247	115	145
BeurreAlexLucas	179	133	162	171	99	284	184	94	132	135	113	160	104	125	133	257	95	119	102	150	218	179	247	115	151
BeurreAlexLucas	143	131	166	119	119	287	195	88	143	149	115	154	102	108	125	227	97	123	100	154	238	179	247	115	183
Abugo	157	135	152	119	-9	285	189	92	130	131	109	122	102	109	125	245	95	97	100	150	237	179	239	119	162
Abugo	157	156	154	119	-9	287	197	92	134	149	121	158	108	120	162	247	97	113	108	158	237	179	247	127	166
Abugo	-9	-9	-9	-9	-9	-9	-9	-9	-9	-9	-9	-9	-9	-9	-9	-9	-9	-9	-9	-9	-9	-9	-9	-9	-9
BeurreAnjou	143	133	158	119	99	284	182	94	132	149	115	154	102	110	125	249	93	113	102	140	216	179	247	115	145
BeurreAnjou	179	139	162	119	119	287	195	112	138	152	119	156	114	125	125	257	95	119	118	150	238	179	247	115	151
BeurreAnjou	-9	-9	-9	-9	-9	-9	-9	-9	-9	-9	-9	-9	-9	-9	-9	-9	-9	-9	-9	-9	-9	-9	-9	-9	-9
CharlesErnest	157	129	168	130	99	283	190	88	120	129	115	160	-9	108	125	233	91	103	102	144	216	179	230	115	155
CharlesErnest	177	133	176	171	99	291	193	98	138	145	117	160	-9	125	125	233	99	123	104	150	218	204	247	115	183
CharlesErnest	157	129	168	130	99	283	190	88	120	149	115	160	-9	108	125	233	91	103	102	144	216	179	230	115	155
Cure	143	135	166	119	83	283	190	88	120	131	97	140	104	110	127	233	99	113	100	140	216	179	241	121	122
Cure	177	139	176	130	99	284	195	92	122	147	117	154	104	125	133	243	101	123	106	150	218	179	247	125	145
Cure	179	148	180	171	83	283	199	112	138	152	97	156	104	110	143	233	99	113	100	156	242	179	247	121	155
Rocha	173	133	154	119	81	287	182	88	122	129	115	140	102	92	125	227	97	113	100	150	216	179	247	115	153
Rocha	177	148	166	171	119	291	182	88	132	147	119	160	102	108	131	257	101	119	102	150	230	179	247	115	183
Rocha	-9	-9	-9	-9	-9	-9	-9	-9	-9	-9	-9	-9	-9	-9	-9	-9	-9	-9	-9	-9	-9	-9	-9	-9	-9
EpineDuMas	143	133	158	119	77	281	184	94	128	129	113	140	102	108	125	227	95	97	102	146	218	179	247	115	145
EpineDuMas	173	146	166	119	99	299	190	108	138	152	117	156	104	110	129	239	97	119	108	150	238	179	247	115	151
EpineDuMas	-9	-9	-9	-9	-9	-9	-9	-9	-9	-9	-9	-9	-9	-9	-9	-9	-9	-9	-9	-9	-9	-9	-9	-9	-9
JeanneDarc	157	131	154	119	83	281	182	88	122	129	115	132	102	125	125	229	91	119	100	150	228	179	247	115	145
JeanneDarc	179	148	168	119	99	287	184	108	134	139	117	156	102	125	127	243	91	123	102	154	238	179	247	115	151
JeanneDarc	-9	-9	-9	-9	-9	-9	-9	-9	-9	-9	-9	-9	-9	-9	-9	-9	-9	-9	-9	-9	-9	-9	-9	-9	-9
BeurreBosc	157	133	162	119	99	281	182	88	128	131	93	132	90	125	125	243	103	103	102	144	216	179	230	-9	145
BeurreBosc	181	135	168	119	119	287	184	88	132	149	115	156	102	125	127	257	103	119	104	150	238	179	247	-9	183
BeurreBosc	-9	-9	-9	-9	-9	-9	-9	-9	-9	-9	-9	-9	-9	-9	-9	-9	-9	-9	-9	-9	-9	-9	-9	-9	-9
BeurreGiffard	177	133	166	171	77	283	184	88	128	133	113	140	102	108	125	227	97	119	102	146	238	179	239	115	145
BeurreGiffard	179	135	176	171	119	287	199	90	131	149	119	156	102	120	125	243	99	129	104	150	238	179	239	115	166
BeurreGiffard	-9	-9	-9	-9	-9	-9	-9	-9	-9	-9	-9	-9	-9	-9	-9	-9	-9	-9	-9	-9	-9	-9	-9	-9	-9
Maxine	173	131	158	119	119	283	184	88	128	129	115	142	90	108	125	243	93	119	100	150	216	179	247	115	149
Maxine	177	135	162	130	119	287	191	88	132	133	115	158	102	125	125	257	93	123	100	154	217	179	247	115	183
Maxine	-9	-9	-9	-9	-9	-9	-9	-9	-9	-9	-9	-9	-9	-9	-9	-9	-9	-9	-9	-9	-9	-9	-9	-9	-9
Monsallard	143	129	166	119	89	283	184	88	128	129	115	140	102	108	125	233	97	113	102	140	218	179	247	115	155
Monsallard	173	133	166	130	119	287	190	112	138	147	119	160	102	108	125	257	101	113	112	150	238	179	247	115	183
Monsallard	-9	-9	-9	-9	-9	-9	-9	-9	-9	-9	-9	-9	-9	-9	-9	-9	-9	-9	-9	-9	-9	-9	-9	-9	-9
NoveauPoiteau	157	133	166	119	95	281	182	88	122	149	117	140	98	125	127	243	99	103	102	150	228	179	239	121	145
NoveauPoiteau	157	135	176	119	119	291	182	88	134	149	119	164	98	125	131	257	101	113	104	158	238	179	247	125	183
NoveauPoiteau	-9	-9	-9	-9	-9	-9	-9	-9	-9	-9	-9	-9	-9	-9	-9	-9	-9	-9	-9	-9	-9	-9	-9	-9	-9
Packhams	143	131	158	119	99	281	182	88	122	139	115	-9	104	108	125	233	91	103	100	150	220	179	239	95	145
Packhams	157	135	168	130	99	299	184	92	134	149	117	-9	104	125	125	243	95	113	102	154	228	179	247	125	183
Packhams	143	148	176	119	99	281	182	88	122	139	115	-9	104	108	125	233	91	123	104	158	238	179	239	95	145
PierreCorneille	157	133	168	130	99	281	190	88	128	129	115	140	102	108	125	227	91	113	102	140	216	179	247	115	160
PierreCorneille	177	135	176	171	99	283	195	98	138	145	119	160	102	125	127	233	99	119	104	140	218	204	247	115	183
PierreCorneille	157	133	168	130	99	281	190	88	128	149	115	140	102	108	125	227	91	113	102	140	216	179	247	115	160
PrecoceDiFiorano	179	129	154	119	83	281	182	88	134	139	115	154	102	108	125	229	91	119	102	150	216	179	247	115	145
PrecoceDiFiorano	179	148	158	130	99	287	184	88	137	139	115	160	102	112	131	233	93	119	104	154	228	197	247	115	183
PrecoceDiFiorano	-9	-9	-9	-9	-9	-9	-9	-9	-9	-9	-9	-9	-9	-9	-9	-9	-9	-9	-9	-9	-9	-9	-9	-9	-9
PrecoceDiTrevoux	157	148	166	119	99	245	184	88	122	149	115	136	104	108	125	243	97	111	108	144	238	179	239	115	177
PrecoceDiTrevoux	179	148	166	171	119	287	191	92	132	149	119	152	104	125	125	243	97	119	108	150	238	179	247	115	183
PrecoceDiTrevoux	-9	-9	-9	-9	-9	-9	-9	-9	-9	-9	-9	-9	-9	-9	-9	-9	-9	-9	-9	-9	-9	-9	-9	-9	-9
TriompheDeViene	157	131	154	119	119	245	177	88	128	139	115	140	102	125	125	227	97	111	100	144	220	204	230	115	149
TriompheDeViene	179	148	166	171	123	283	190	92	134	147	117	152	102	125	125	257	97	113	108	150	238	204	247	115	183
TriompheDeViene	-9	-9	-9	-9	-9	-9	-9	-9	-9	-9	-9	-9	-9	-9	-9	-9	-9	-9	-9	-9	-9	-9	-9	-9	-9
Wilder	157	131	158	119	99	281	184	92	122	131	97	160	104	108	125	243	93	107	100	150	238	179	247	115	145
Wilder	177	133	166	119	103	281	199	92	132	147	115	164	108	125	125	245	97	111	102	154	238	179	247	115	166
Wilder	-9	-9	-9	-9	-9	-9	-9	-9	-9	-9	-9	-9	-9	-9	-9	-9	-9	-9	-9	-9	-9	-9	-9	-9	-9
WinterNellis	143	129	158	130	99	284	182	88	134	129	117	132	114	110	125	233	95	123	100	140	228	179	239	115	151
WinterNellis	157	135	168	168	119	299	191	108	138	139	119	154	114	125	129	243	103	123	104	154	238	204	247	125	183
WinterNellis	-9	-9	-9	-9	-9	-9	-9	-9	-9	-9	-9	-9	-9	-9	-9	-9	-9	-9	-9	-9	-9	-9	-9	-9	-9
PresidentDouard	179	129	162	130	83	281	184	88	128	129	115	142	102	108	125	233	91	119	102	150	216	179	243	115	151
PresidentDouard	179	148	168	170	99	287	193	108	134	139	117	154	102	125	125	243	93	119	102	154	228	179	247	115	155
PresidentDouard	-9	-9	-9	-9	-9	-9	-9	-9	-9	-9	-9	-9	-9	-9	-9	-9	-9	-9	-9	-9	-9	-9	-9	-9	-9
Concorde	143	135	154	119	77	281	184	88	124	139	115	154	102	108	125	229	91	119	100	140	216	179	247	115	145
Concorde	179	148	162	130	83	287	193	98	134	149	119	160	104	112	125	257	93	119	104	150	238	204	247	115	183
Concorde	-9	-9	-9	-9	-9	-9	-9	-9	-9	-9	-9	-9	-9	-9	-9	-9	-9	-9	-9	-9	-9	-9	-9	-9	-9
Devoe	155	146	151	119	83	287	182	88	132	149	115	136	102	108	125	217	97	119	102	150	216	179	239	115	145
Devoe	157	148	158	119	119	287	191	92	138	152	119	160	102	108	125	233	97	119	108	150	238	179	247	115	177
Devoe	155	146	168	119	83	287	182	94	132	149	115	136	102	108	125	243	97	119	102	150	216	179	239	115	145
Etrusca	157	129	151	119	97	283	182	94	134	129	117	132	102	92	125	217	90	97	100	140	218	179	249	103	162
Etrusca	179	135	166	119	99	287	190	108	137	139	121	160	104	125	133	257	99	97	104	146	238	179	249	113	171
Etrusca	-9	-9	-9	-9	-9	-9	-9	-9	-9	-9	-9	-9	-9	-9	-9	-9	-9	-9	-9	-9	-9	-9	-9	-9	-9
Tosca	157	129	151	119	95	245	184	92	122	133	115	152	102	108	125	227	90	111	100	140	218	179	247	103	162
Tosca	179	131	166	119	123	287	190	94	131	149	117	160	104	125	135	227	97	119	100	150	238	204	247	115	183
Tosca	-9	-9	-9	-9	-9	-9	-9	-9	-9	-9	-9	-9	-9	-9	-9	-9	-9	-9	-9	-9	-9	-9	-9	-9	-9
