# Supplementary material for: Evaluating the Influence of the Microsatellite Marker Set on the Genetic Structure Inferred in Pyrus communis L
Source: PLoS One. 2015 Sep 18;10(9):e0138417. doi: 10.1371/journal.pone.0138417 (PMC4575082; doi:10.1371/journal.pone.0138417)
Supplement: S1 Table — Collection information includes accession name and collection code, site of collection, specific latitude and longitude, approximate elevation and collecting source code according to Food and Agriculture Organization of the United Nations/International Plant Genetic Resources Institute [50] multicrop passport descriptors. (XLS) [file pone.0138417.s004.xls]

## Sheet: Online Resource 1
S1 Table. Pear accessions included in the study. Collection information includes accesion name and collection code, site of collection, specific latitude and longitude, approximate elevation and collecting source code according to Food and Agriculture Organization of the United Nations/International Plant Genetic Resources Institute (FAO/IPGRI, [50]) multicrop passport descriptors.
Accession namea	Accession Code	Site of collection (Spain)	Latitude	Longitude	Elevation (m)	Collecting sourceb
Temprana Lardero	PRF-001	Lardero, La Rioja	42.4167	-2.45	435	23
Temprana Torrecilla	PRF-002	Lardero, La Rioja	42.4333	-2.45	440	23
Mantecosa de Valencia	PRF-003	Lardero, La Rioja	42.4167	-2.45	435	23
Piedrahita - 1	PRF-004	Piedrahita, Avila	40.45	-5.31667	1065	23
Isla - 1	PRF-005	Isla, Santander	43.4833	-3.56667	15	23
Fresquilla Lardero	PRF-006	Lardero, La Rioja	42.4167	-2.46667	440	23
Azucar verde - 1	PRF-007	Albelda de Iregua, La Rioja	42.3667	-2.46667	490	21
Azucar verde - 2	PRF-008	Albelda de Iregua, La Rioja	42.3667	-2.46667	490	21
Donguindo	PRF-009	Lardero, La Rioja	42.4167	-2.45	435	21
Roma	PRF-010	Lardero, La Rioja	42.4167	-2.45	430	21
Aguilar - 1	PRF-011	Aguilar de Campoo, Palencia	42.7833	-4.25	900	23
Donguindo	PRF-012	Fuenmayor, La Rioja	42.45	-2.55	435	23
Tardia Fuenmayor - 1	PRF-013	Fuenmayor, La Rioja	42.45	-2.55	435	62
Tardia Fuenmayor - 2	PRF-014	Fuenmayor, La Rioja	42.45	-2.55	435	62
Lombardia (Cuchillo)	PRF-015	Lardero, La Rioja	42.4333	-2.45	410	23
Urriaga Lardero	PRF-016	Lardero, La Rioja	42.4333	-2.45	410	23
Bodegas Lardero	PRF-017	Lardero, La Rioja	42.4167	-2.46667	435	23
Campanilla Lardero	PRF-018	Lardero, La Rioja	42.4167	-2.46667	435	23
Limonera Francesa	PRF-019	Lleida, Lleida	41.6167	0.633333	145	21
Limonera Mutalbatarrec	PRF-020	Albatàrrec, Lleida	41.5667	0.6	150	21
Extragüeña	PRF-021	Panes, Asturias	43.3167	-4.58333	40	23
Villaviciosa - 1	PRF-022	Villaviciosa, Asturias	43.4833	-5.41667	10	23
Peñon	PRF-023	Colunga, Asturias	43.4667	-5.26667	35	23
Ortiguero	PRF-024	Panes, Asturias	43.4833	-4.58333	40	23
Villaviciosa - 2	PRF-025	Villaviciosa, Asturias	43.4833	-5.41667	10	23
Villaviciosa - 3	PRF-026	Villaviciosa, Asturias	43.4833	-5.41667	10	23
Villaviciosa - 4	PRF-027	Villaviciosa, Asturias	43.4833	-5.41667	10	23
Agua Iglesia	PRF-028	Lardero, La Rioja	42.4167	-2.45	435	23
Agua Magistral	PRF-029	Lardero, La Rioja	42.4	-2.46667	460	23
Agua	PRF-030	Nalda, La Rioja	42.3333	-2.48333	530	23
Rosal - 1	PRF-032	O Rosal, Pontevedra	41.9167	-8.83333	45	23
Rosal - 2	PRF-033	O Rosal, Pontevedra	41.9167	-8.83333	45	23
Rosal - 3	PRF-034	O Rosal, Pontevedra	41.9167	-8.83333	45	23
Vimianzo - 1	PRF-035	Vimianzo, La Coruña	43.1	-9.01667	140	23
Coll - 1	PRF-036	Barruera, Lleida	42.4667	0.783333	1180	23
Coll - 2	PRF-037	Barruera, Lleida	42.4667	0.783333	1180	23
Coll - 3	PRF-038	Barruera, Lleida	42.4667	0.783333	1180	23
Cristóbal de Bejar - 1	PRF-039	Cristóbal, Salamanca	40.45	-5.86667	870	23
Navalmoral de Bejar - 1	PRF-040	Navalmoral de Bejar, Salamanca	40.4	-5.76667	810	23
Viñalets	PRF-041	Lleida, Lleida	41.6167	0.7	180	62
Clota	PRF-042	Miralcamp, Lleida	41.6	0.9	260	62
Seremeñera	PRF-043	Mollerusa, Lleida	41.6333	0.883333	250	62
Gitaneta	PRF-044	Juneda, Lleida	41.5333	0.816667	240	23
Roma	PRF-045	Puig Gròs, Lleida	41.55	0.883333	280	21
Balaguer Flix - 1	PRF-046	Balaguer , Lleida	41.7333	0.933333	290	62
Balaguer Flix - 2	PRF-047	Balaguer , Lleida	41.7333	0.933333	290	23
Balaguer Flix - 3	PRF-048	Balaguer , Lleida	41.7333	0.933333	290	23
Balaguer Flix - 4	PRF-049	Balaguer , Lleida	41.7333	0.933333	290	23
Balaguer Flix - 5	PRF-050	Balaguer , Lleida	41.7333	0.933333	290	23
Balaguer Flix - 6	PRF-051	Balaguer , Lleida	41.7333	0.933333	290	23
Sermeñeta	PRF-052	Seròs, Lleida	41.4833	0.4	130	62
Sermeñeta	PRF-053	Seròs, Lleida	41.4833	0.4	130	62
Limón (de Limón)	PRF-054	Huesa del común, Teruel	41.0167	-0.916667	800	23
Mala cara	PRF-055	Huesa del común, Teruel	41.0167	-0.916667	800	23
Santiaguera	PRF-056	Huesa del común, Teruel	41.0333	-0.933333	800	23
Verdilla Chata	PRF-057	Huesa del común, Teruel	41.0333	-0.933333	800	23
Blanquilla rosada	PRF-058	Huesa del común, Teruel	41.05	-0.933333	820	21
De Batre	PRF-059	Els Alamus, Lleida	41.6167	0.65	230	62
Fulla de roure	PRF-060	Noves de Segre , Lleida	42.2167	1.35	530	62
De Agua de agosto	PRF-061	Valls de Aguilar, Lleida	42.2167	1.35	530	62
De Cuixa	PRF-062	Valls de Aguilar, Lleida	42.2167	1.35	540	62
Organyà - 1	PRF-063	Organya, Lleida	42.2167	1.35	575	23
Flor de invierno	PRF-064	Alpicat, Lleida	41.65	0.566667	270	21
Pela de Roure	PRF-065	Balaguer, Lleida	41.75	0.766667	220	23
Balaguer - 1	PRF-066	Balaguer, Lleida	41.75	0.766667	220	23
Balaguer - 2	PRF-067	Balaguer, Lleida	41.75	0.766667	220	23
Rosaldi	PRF-068	Lleida, Lleida	41.6333	0.583333	205	23
Sermeña	PRF-069	Almenar, Lleida	41.7833	0.566667	285	23
Balart	PRF-070	Almenar, Lleida	41.7667	0.583333	280	23
Almenar - 1	PRF-071	Almenar, Lleida	41.7667	0.616667	270	62
Cor podrit	PRF-072	Almenar, Lleida	41.7667	0.616667	270	62
Sermenyer	PRF-073	Almenar, Lleida	41.7667	0.616667	270	23
Tendral antigua	PRF-074	Almenar, Lleida	41.7667	0.616667	270	23
Espot - 1	PRF-075	Espot, Lleida	42.5833	1.1	1315	23
Piedrahita - 2	PRF-076	Piedrahita, Ávila	40.45	-5.31667	1065	23
Ruixou - 1	PRF-077	La Torre de Cabdella, Lleida	42.3333	0.983333	840	61
Pera d'hivern	PRF-078	Baix Pallars, Lleida	42.3333	1	1075	23
Blanca d'aigua	PRF-079	Baix Pallars, Lleida	42.3333	1	1075	25
Vallcalent - 1	PRF-080	Vallcalent, Lleida	41.6167	0.6	185	25
Colorada de juliol	PRF-081	Lleida, Lleida	41.6167	0.6	185	23
Rengá	PRF-082	Castell de Mur, Lleida	42.1	0.883333	380	23
De Campana	PRF-083	Castell de Mur, Lleida	42.1	0.9	370	23
La Guardia - 1	PRF-084	Castell de Mur, Lleida	42.1	0.866667	395	61
Pera d'hivern	PRF-085	Castell de Mur, Lleida	42.1167	0.866667	390	62
Reguard - 1	PRF-086	Reguard, Lleida	42.2833	0.916667	690	23
Mont-ros - 1	PRF-087	Torre de Capdella , Lleida	42.4167	0.983333	900	23
Pera de Cardós	PRF-088	La Torre de Cabdella, Lleida	42.3333	0.966667	820	23
Montcortes - 1	PRF-089	Montcortes, Lleida	42.3333	1	1080	23
Montcortes - 2	PRF-090	Montcortes, Lleida	42.3167	1	1060	61
Areny - 1	PRF-091	Areny de Noguera, Huesca	42.25	0.733333	670	62
Areny - 2	PRF-092	Areny de Noguera, Huesca	42.25	0.733333	675	62
Areny - 3	PRF-093	Areny de Noguera, Huesca	42.25	0.733333	675	62
Sopeira - 1	PRF-094	Sopeira, Huesca	42.2667	0.733333	670	62
Sopeira - 2	PRF-095	Sopeira, Huesca	42.2667	0.733333	670	62
Sopeira - 3	PRF-096	Sopeira, Huesca	42.2667	0.733333	675	62
Gotarta - 1	PRF-097	Pont de Suert, Lleida	42.4167	0.75	1180	23
Gotarta - 2	PRF-098	Pont de Suert, Lleida	42.4167	0.75	1160	23
Perot	PRF-099	Pont de Suert, Lleida	42.4167	0.75	1160	23
Taüll - 1	PRF-100	La Vall de Boí, Lleida	42.5167	0.85	1500	23
Durro - 1	PRF-101	Durró, Lleida	42.4833	0.816667	1460	23
Blanquilla durró	PRF-102	La Vall de Boí, Lleida	42.4833	0.816667	1480	23
Durro - 2	PRF-103	Durró, Lleida	42.4833	0.816667	1470	23
Durro - 3	PRF-104	Durró, Lleida	42.4833	0.816667	1470	23
Durro - 4	PRF-105	Durró, Lleida	42.4833	0.816667	1425	23
Les - 1	PRF-106	Les, Lleida	42.8167	0.716667	615	23
Bossost - 1	PRF-107	Bossòst, Lleida	42.7833	0.683333	720	23
Bossost - 2	PRF-108	Bossòst, Lleida	42.7833	0.683333	720	23
Viella - 1	PRF-109	Vielha e Mijaran, Lleida	42.7	0.783333	1040	23
Viella - 2	PRF-110	Vielha e Mijaran, Lleida	42.7	0.783333	1040	23
De invierno	PRF-111	Vielha e Mijaran, Lleida	42.7	0.783333	1040	23
Bergamota	PRF-112	Sopeira, Huesca	42.3333	0.733333	780	23
Areny - 4	PRF-113	Areny de Noguera, Huesca	42.25	0.716667	750	23
Pera Lloquera	PRF-114	Bellver de Cerdanya, Lleida	42.4	1.76667	1480	23
Puigcerdà - 1	PRF-115	Puigcerdà, Girona	42.4167	1.9	1140	12
Coure	PRF-116	Olot , Girona	42.15	2.55	560	40
Pell de Galàpet	PRF-117	Olot , Girona	42.15	2.55	560	40
Sant Jaume	PRF-118	Olot , Lleida	42.15	2.55	560	40
Xata	PRF-119	Olot , Lleida	42.15	2.55	560	40
Pera d'aigua	PRF-120	Sant Julià de Ramis, Girona	42.0333	2.86667	50	23
Bescanó - 1	PRF-121	Bescanó , Girona	41.9667	2.75	110	23
Bescanó - 2	PRF-122	Bescanó , Girona	41.9667	2.71667	110	23
Llei de Mau	PRF-123	Brunyola, Girona	41.9167	2.65	230	23
Pera d'estiu	PRF-124	Sant Esteve Sesrovires, Barcelona	41.5	1.86667	190	23
Sant Esteve - 1	PRF-125	Sant Esteve Sesrovires, Barcelona	41.5	1.86667	190	23
Sant Sadurní - 1	PRF-126	Sant Sadurní d'Anoia, Barcelona	41.4167	1.78333	160	23
Sarameña	PRF-128	Soleràs, Lleida	41.4	0.683333	400	23
Seremeña	PRF-129	Els Torms, Lleida	41.3833	0.716667	480	23
Castelldans - 1	PRF-130	Castelldans, Lleida	41.5167	0.766667	240	62
Tendral	PRF-131	Castelldans, Lleida	41.5167	0.766667	235	23
Noales - 1	PRF-132	Noales , Huesca	42.4667	0.7	1045	23
Noales - 2	PRF-133	Noales , Huesca	42.4667	0.7	1050	23
Noales - 3	PRF-134	Noales , Huesca	42.45	0.683333	1240	23
Agramunt - 1	PRF-135	Puigvert d'Agramunt, Lleida	41.7833	1.13333	360	23
Vilasana-1	PRF-136	Vilasana, Lleida	41.65	0.916667	235	23
Limonera Mutbarbens	PRF-137	Barbens, Lleida	41.6667	0.983333	270	21
Vallcanera - 1	PRF-138	Vallcanera - Sils, Girona	41.8333	2.73333	95	23
Erill la Vall - 1	PRF-139	Durró, Lleida	42.5167	0.833333	1245	28
Navalmoral de Bejar - 2	PRF-140	Navalmoral de Bejar, Salamanca	40.4	-5.76667	810	23
Angelina	PRF-141	Isona i Conca Dellà, Lleida	42.0833	1.11667	1000	23
Benavent de la Conca - 1	PRF-142	Benavent de la Conca, Lleida	42.0833	1.11667	985	23
Biscarri - 1	PRF-143	Biscarri, Lleida	42.1167	1.11667	920	23
Amurrio - 1	AP-01	Amurrio, Alava	43.03	−2.59	291	25
Peral de Santiago	AP-02	Amurrio, Alava	43.03	−2.59	219	23
Amurrio - 2	AP-03	Amurrio, Alava	43.03	−2.59	296	25
Pera de invierno	AP-04	Amurrio, Alava	43.03	−2.59	290	25
Pera de invierno	AP-05	Amurrio, Alava	43.03	−2.59	298	23
Pera de invierno	AP-06	Amurrio, Alava	43.03	−2.59	297	23
Pera de Julio	AP-07	Amurrio, Alava	43.03	−2.59	298	25
Pera canela	AP-08	Amurrio, Alava	43.03	−2.59	297	25
Pera limón	AP-09	Amurrio, Alava	43.03	−2.59	294	25
Peral de San juan	AP-10	Artziniega, Alava	43.06	−3.08	267	25
Pera de hormiga	AP-11	Artziniega, Alava	43.06	−3.07	203	23
Peral campanillero	AP-12	Artziniega, Alava	43.06	−3.07	203	23
Artziniega - 1	AP-13	Artziniega, Alava	43.07	−3.07	197	23
Artziniega - 2	AP-14	Artziniega, Alava	43.07	−3.07	197	23
Artziniega - 3	AP-15	Artziniega, Alava	43.07	−3.07	197	23
Orduña - 1	AP-16	Orduña,Vizcaya	43.02	−3.02	351	25
Orduña - 2	AP-17	Orduña,Vizcaya	43.02	−3.02	351	25
Pera de Agosto	AP-19	Ayala, Alava	43.06	−3.06	332	25
Ayala - 1	AP-20	Ayala, Alava	43.06	−3.06	326	25
Peral espaldero	AP-21	Ayala, Alava	43.06	−3.06	325	25
Llodio - 1	AP-23	Llodio, Alava	43.08	−2.59	230	61
Pera Sideris	AP-24	Llodio, Alava	43.08	−2.59	230	61
Pera Sideris	AP-25	Llodio, Alava	43.08	−2.59	229	61
Pera de invierno	AP-26	Orduña,Vizcaya	43.01	−3.02	335	25
Pera de invierno	AP-27	Amurrio, Alava	43.01	−2.57	362	23
Amurrio - 3	AP-28	Amurrio, Alava	43.01	−2.55	439	25
Pera parda	AP-29	Amurrio, Alava	43.02	−2.59	305	25
Pera limonera	AP-30	Amurrio, Alava	43.02	−2.59	299	25
Pera de San juan	AP-31	Amurrio, Alava	43.02	−2.59	299	25
Peruco Pardo	AP-32	Amurrio, Alava	43.01	−2.58	315	25
Pera parda lisa	AP-33	Amurrio, Alava	43.01	−2.58	319	23
Pera Sideris	AP-34	Amurrio, Alava	43.01	−2.58	334	25
Pera de agua	AP-35	Amurrio, Alava	43.01	−2.57	362	23
Pera de cuchillo	AP-36	Amurrio, Alava	43.01	−2.57	363	23
Pera de limón	AP-37	Amurrio, Alava	43.01	−2.57	360	25
Pera de Sideris	AP-38	Amurrio, Alava	43.01	−2.55	458	25
Pera de San Miguel	AP-39	Amurrio, Alava	43.01	−2.55	446	25
Pera de invierno	AP-40	Amurrio, Alava	43.01	−2.55	438	25
Pera parda	AP-41	Amurrio, Alava	43.01	−2.55	439	25
Amurrio - 4	AP-42	Amurrio, Alava	43.01	−2.55	446	25
Pera de invierno	AP-43	Orduña,Vizcaya	42.6	−3.00	270	23
Pera de invierno	AP-44	Orduña,Vizcaya	42.59	−3.00	302	23
Pera parda	AP-45	Orduña,Vizcaya	42.59	−3.00	301	23
Pera de Septiembre	AP-46	Orduña,Vizcaya	42.59	−3.00	270	23
Orduña - 3	AP-47	Orduña,Vizcaya	42.59	−3.00	270	23
Pera de Agosto	AP-48	Ayala, Alava	43.06	−3.02	244	23
Lahoz - 1	AP-49	Lahoz, Alava	42.53	−3.14	907	23
Lahoz - 2	AP-50	Lahoz, Alava	42.53	−3.14	907	23
Lahoz - 4	AP-51	Lahoz, Alava	42.53	−3.14	907	23
Lahoz - 5	AP-52	Lahoz, Alava	42.53	−3.14	907	23
Lahoz - 6	AP-53	Lahoz, Alava	42.53	−3.14	907	23
Lahoz - 7	AP-54	Lahoz, Alava	42.53	−3.14	907	23
Lalastra - 1	AP-55	Lalastra, Alava	42.52	−3.14	896	23
Lalastra - 2	AP-56	Lalastra, Alava	42.52	−3.14	896	23
Lalastra - 3	AP-57	Lalastra, Alava	42.52	−3.14	896	23
Villaviega - 2	CP-01	Castrillo de Villaviega, Palencia	42.27	−4.29	848	23
Villaviega - 3	CP-02	Castrillo de Villaviega, Palencia	42.27	−4.29	848	23
Villaviega - 4	CP-03	Castrillo de Villaviega, Palencia	42.27	−4.29	848	23
Peral del Molino	CP-04	Castrillo de Villaviega, Palencia	42.27	−4.29	848	23
Pera Canuel	CP-05	Castrillo de Villaviega, Palencia	42.27	−4.29	848	23
Muslo de Dama	CP-06	San Miguel de las Dueñas, León	42.34	−6.31	469	23
aAcessions in italics were named after the village in they were collected.
bFAO/IPGRI [50] codes for collecting source: 12: Shrubland, 21: Field, 23: Backyard or home garden, 25: Pasture,
28: Park, 40: Institute, 61: Roadside, 62: Road margin
