# Supplementary material for: Evaluating the Influence of the Microsatellite Marker Set on the Genetic Structure Inferred in Pyrus communis L
Source: PLoS One. 2015 Sep 18;10(9):e0138417. doi: 10.1371/journal.pone.0138417 (PMC4575082; doi:10.1371/journal.pone.0138417)
Supplement: S2 Table — (XLS) [file pone.0138417.s005.xls]

## Sheet: Hoja1
S2 Table. Markers included in the validation datasets.
						Validation datasetsa
Order of inclusion	Loci	Linkage Group	DP	Fst		DP			FST
						Most	Least		Most	Least
1	CH01d09	12	0.973	0.074		6b			12	12
2	CH-Vf1	1	0.968	0.061		6				12
3	CH02b10	2	0.966	0.055		6				6
4	CH01f07	10	0.965	0.069		6				12
5	NB109	3	0.965	0.076		6			12
6	CH01d03	4	0.963	0.048		6				6
7	GD142	9	0.961	0.052		12				6
8	EMPc11	11	0.95	0.067		12	12		12
9	NB103	5	0.949	0.057		12				12
10	CH02d11	15	0.944	0.093		12
11	EMPc117	7	0.937	0.07		12	12		12	12
12	CH05c06	16	0.922	0.051		12	12			6
13	CH03d12	6	0.918	0.109			12		6
14	CH01h10	8	0.913	0.082			12		12
15	GD147	13	0.848	0.127			12		6
16	NB105	11	0.948	0.045						6
17	NH029	9	0.947	0.075
18	CH02c11	10	0.946	0.085			6		6
19	CH01d08	15	0.943	0.067						12
20	CH03g07	3	0.943	0.06
21	NZ05g08	4	0.942	0.067			6		12
22	NB106	9	0.877	0.167			6		6
23	NH023	3	0.876	0.054			6			6
24	CH02c09	15	0.874	0.137			6		6
25	CH04e03	5	0.566	0.092			6		6
Mean			0.92	0.078
Min			0.566	0.045
Max			0.973	0.167
Discrimination Power (DP), fixation index (Fst) observed in the 202 pear accesions and 42 reference cultivars and markers included in the validation datasets.
aMarkers used in the validation datasets using the discrimination power (DP) or fixation index (FST) as sorting criterions.
b6: SSRs included in the datasets with 6 markers. 12: SSRs included in the dataset with 12 markers (combined with the included in 6 SSR dataset)
